# Supplementary material for: The structural basis of function and regulation of neuronal cotransporters NKCC1 and KCC2
Source: Commun Biol. 2021 Feb 17;4:226. doi: 10.1038/s42003-021-01750-w (PMC7889885; doi:10.1038/s42003-021-01750-w)
Supplement: Supplementary file 4 — Supplementary Data 1 [file 42003_2021_1750_MOESM4_ESM.xlsx]

## Sheet: Sheet1
source data for Figure 3b
regular		# of experiment	1	2	3	4	5	6	7	8	9	10		N =
		WT	174.127	184.08	189	170.438	165.438	125.438	189.68	184.933	177.16	151.583		10
		R307E	-1.10041	-1.36422	-1.94695									3
		R307E/E389R	-0.40996	-0.44703	-1.14792									3
		E389Q	24.1672	21.7031	25.526	3.8054	33.4952	22.5809						6
		E389R	1.41181	1.05775	0.652848	31.0869								4
		E670A	143.889	128.571	152.877	185.401								4
		E670C	135.916	110.403	122.904	113.351	90.4489	112.975						6
		L671C	35.2761	34.7372	42.903	37.6388								4
		L671A	35.1674	31.8137	30.0395	32.3402								4
Bumetanide		# of experiment	1	2	3	4	5	6	7	8	9	10		N =
		WT+bumetanide	3.47301	2.1679	3.83195	3.06319	3.04269	2.326	2.31817	0.154693	2.01635	-0.01042		10
		R307E+bumetanide	-1.05974	-1.34743	-1.86447									3
		R307E/E389R+bumetanide	-0.57392	-0.38551	-1.08274									3
		E389Q+bumetanide	0.199503	-0.52503	-0.61447	0.872605	2.48843	-0.21431						6
		E389R+bumetanide	0.072315	-0.08882	-0.80007	0.507734								4
		E670A+bumetanide	6.89711	6.62665	4.94191	3.0644								4
		E670C+bumetanide	2.13544	1.67262	1.26957	2.22957	-0.15846	0.66701						6
		L671C+bumetanide	3.1924	3.71032	6.94901	4.61724								4
		L671A+bumetanide	3.23351	5.48133	3.9433	4.21938								4
source data for Figure 3d
regular		# of experiment	1	2	3	4	5	6	7	8	9	10		N =
		WT	174.127	184.08	189	170.438	165.438	125.483	189.68	184.933	177.16	151.583		10
		R358K	6.2335	4.83107	4.76184									3
		D632N	57.0444	52.2463	47.9989	46.5111	66.7256	49.0136						6
		D632A	5.71976	4.71384	4.59641	0.30012	8.71159	3.59315						6
		D632E	23.7737	19.3397	15.7026	2.88297	22.0873	11.502						6
		R358k/D632E	0.021574	0.258134	0.866955									3
Bumetanide		# of experiment	1	2	3	4	5	6	7	8	9	10		N =
		WT+bumetanide	3.47301	2.1679	3.83195	3.06319	3.04269	2.32659	2.31817	0.154693	2.01635	-0.01042		10
		R358K+bumetanide	1.80926	1.30241	0.654659									3
		D632N+bumetanide	3.98124	1.92472	3.60961	0.562267	2.98821	0.900294						6
		D632A+bumetanide	3.48075	2.3018	3.03137	0.314564	2.09666	0.261048						6
		D632E+bumetanide	12.6969	4.76513	6.45231	1.30732	3.52518	1.0853						6
		R358k/D632E+bumetanide	0.068146	0.010546	0.448436									3
source data for Figure 3e
regular		# of experiment	1	2	3	4	5	6	7	8	9	10		N =
		WT	174.127	184.08	189	170.438	165.438	125.483	189.68	184.933	177.16	151.583		10
		D510A	14.5313	13.7897	13.084	11.6842	10.5455							5
		D510C	29.7179	26.9189	23.4965	21.5724	21.3009							5
		D510N	175.994	148.726	166.812	157.224	185.167	137.762						6
		D510Q	15.6714	11.2345	12.955	11.9626	15.8698	9.53708						6
		D510K	5.29333	2.95526	4.45898									3
		K624A	17.6034	12.6277	12.0666	11.8294	13.1904							5
		K624C	8.035	6.51653	6.06574	6.34115	7.63236	7.16555						6
		K624D	1.29514	1.78755	0.365029									3
		D510K/K624D	4.55111	3.3382	4.92086	4.27006								4
Bumetanide		# of experiment	1	2	3	4	5	6	7	8	9	10		N =
		WT+bumetanide	3.47301	2.1679	3.83195	3.06319	3.04269	2.32659	2.31817	0.154693	2.01635	-0.01042		10
		D510A+bumetanide	7.68434	8.00294	9.00999	9.17273	5.97548							5
		D510C+bumetanide	8.57469	8.78074	9.84588	9.78845	4.05569							5
		D510N+bumetanide	12.8042	8.99625	19.7986	17.026	6.50042	5.87791						6
		D510Q+bumetanide	9.81228	7.59027	9.63021	10.0917	6.77168	3.93226						6
		D510K+bumetanide	5.28028	8.38285	6.83033									3
		K624A+bumetanide	8.0941	6.64277	6.14771	6.22592	4.19239							5
		K624C+bumetanide	4.84583	4.85994	4.33319	4.90615	2.31823	3.09166						6
		K624D+bumetanide	1.00846	1.54755	0.199243									3
		D510K/K624D+bumetanide	2.19339	2.74917	3.18642	2.70966								4
source data for Figure 4b
regular		# of experiment	1	2	3	4	5	6	7	8	9	10	11	12	13	14	15	16	17	18	19		N =
		hNKCC1	1.55586	1.34771	1.58178	1.72723	1.6487	0.845899	0.717442	0.893743	0.462164	0.571863	0.818637	0.825553	0.516761	0.48666							14
		HEK	0.303829	0.265316	0.302353	0.308665	0.283072	0.169824	0.128724	0.141398	0.119831	0.102097	0.142267	0.086418	0.134071	0.108332	0.110614	0.101718	0.108532	0.101227	0.122066		19
		S613C	0.053631	0.045679	0.062761	0.052951	0.038777	0.045782	0.052471	0.043373													8
		S613A	0.157223	0.155431	0.090372	0.104831	0.117394	0.111782	0.106663	0.112728													8
		S613D	0.107304	0.165847	0.116468	0.132247	0.104803	0.122376	0.110868	0.111981													8
		S613T	0.154562	0.184111	0.104056	0.098773	0.092444	0.093929	0.115022	0.104767													8
		S614C	0.054401	0.050237	0.056565	0.04559	0.030024	0.035994															6
		S614A	0.174787	0.185902	0.080116	0.08213	0.099744	0.094716	0.087128	0.087089													8
		S614D	0.150346	0.156355	0.099363	0.103931	0.073044	0.08387	0.096366	0.089964													8
		S614T	0.178349	0.170623	0.12352	0.114947	0.071369	0.062625	0.09041	0.089486													8
Bumetanide		# of experiment	1	2	3	4	5	6	7	8	9	10	11	12	13	14	15	16	17	18	19		N =
		hNKCC1+bumetanide	0.095657	0.089286	0.101174	0.090281	0.092412	0.042417	0.05198	0.049042	0.045322	0.044957	0.037964	0.044218	0.019272	0.017245							14
		HEK+bumetanide	0.062723	0.057307	0.060342	0.043847	0.05461	0.029486	0.028416	0.032482	0.027384	0.030872	0.036488	0.025289	0.033249	0.021	0.025372	0.02733	0.031147	0.024649	0.032858		19
		S613C+bumetanide	0.026294	0.03038	0.021354	0.020814	0.013961	0.017177	0.020749	0.016328													8
		S613A+bumetanide	0.035574	0.039819	0.029919	0.033539	0.030285	0.034164	0.025887	0.023284													8
		S613D+bumetanide	0.031898	0.038471	0.037596	0.034649	0.037053	0.037539	0.033258	0.029246													8
		S613T+bumetanide	0.03691	0.045736	0.028429	0.03163	0.030086	0.029537	0.027047	0.027739													8
		S614C+bumetanide	0.034131	0.018879	0.021448	0.022884	0.013829	0.01931															6
		S614A+bumetanide	0.04243	0.041662	0.017977	0.025576	0.022601	0.026693	0.017577	0.016488													8
		S614D+bumetanide	0.034131	0.032502	0.033646	0.031671	0.026938	0.029978	0.020339	0.024839													8
		S614T+bumetanide	0.043168	0.040043	0.039026	0.041472	0.019591	0.021955	0.033449	0.03215													8
source data for Figure 4f
																												N =
		# of experiment	1	2	3	4	5	6	7	8	9	10	11	12	13	14	15	16	17	18	19	20	21	22	23	24		24
		WT	1.76876	1.79246	0.936723	1.35431	1.01881	0.583982	0.725039	0.96946	1.2337	1.3527	0.498508	0.54226	1.88051	1.95657	0.872894	1.0484	0.889411	0.580918	1.19255	1.00063	0.711354	0.905565	0.872063	1.16468		10
		T486C	0.82587	0.797296	0.17684	0.165666	0.163475	0.162378	0.146602	0.256023	0.210325	0.303063																10
		F487C	0.433891	0.468781	0.99549	1.40274	1.11313	0.690319	0.941053	0.962373	1.48962	1.40437																10
		F488C	1.82917	1.79956	0.466431	0.676671	0.44337	0.313649	0.539271	0.501114	0.854137	0.812598																10
		S489C	0.788118	1.07321	0.634303	0.527039	0.792728	0.752477	1.16553	0.875776																		8
		V490C	0.895646	0.825676	0.267525	0.174448	0.215953	0.175731	0.184841	0.322551	0.253523	0.377408																10
		F491C	0.529806	0.782441	0.394535	0.683229	0.509809	0.447311	0.681884	0.584594	0.851483	0.740935																10
		A492C	0.366935	0.398804	0.425246	0.580664	0.360113	0.314058	0.416972	0.45908	0.576134	0.561515																10
		I493C	0.665015	0.718935	0.554318	0.340335	0.358149	0.331813	0.363016	0.410662	0.430648	0.576937																10
		F494C	0.479835	0.555673	0.404889	0.2419	0.321072	0.343381	0.366873	0.485646	0.498804	0.576532																10
		F495C	0.58481	0.59475	0.389731	0.272933	0.318548	0.522958	0.338553	0.399151	0.470901	0.445458																10
		P496C	0.181118	0.187955	0.20182	0.173424	0.184489	0.271349	0.167947	0.178094	0.23885																	9
		A497C	0.118844	0.140748	0.217917	0.048553	0.093617	0.206577	0.174177	0.230158	0.263936																	9
		A498C	0.2051	0.210787	0.297245	0.222846	0.20465	0.241317	0.243402	0.382415	0.220923																	9
		T499C	0.103135	0.30152	0.495296	0.104756	0.191442	0.352174	0.216283	0.44388	0.324636																	9
		G500C	0.017846	0.070126	0.204287	-0.03242	0.002026	0.140005	0.035746	0.184659	0.136539																	9
		I501C	0.328787	0.301705	0.428365	0.281665	0.294956	0.286097	0.341063	0.426516	0.350564																	9
		L502C	0.239222	0.20776	0.231613	0.042101	0.096073	0.18479	0.07922	0.240232	0.235659																	9
		A503C	0.734981	0.707537	0.519109	0.191775	0.158209	0.554535	0.518215	0.534737	0.489095																	9
		G504C	0.270653	0.164844	0.067343	0.163262	0.146538	0.144362	0.208912	0.156078	0.215155																	9
		A505C	0.38409	0.306065	0.201187	0.026548	0.045771	0.278949	0.311923	0.239258	0.254187																	9
		N506C	0.10867	0.144211	0.111096	0.083639	0.11886	0.150334	0.1021	0.193872	0.180231																	9
		I507C	0.177088	0.144626	0.152675	0.170909	0.214469	0.204841	0.218534	0.319341	0.308266																	9
source data for Figure 4g
KM(Na+)		# of experiment	1	2	3	4	5	6	7	8	9	10			N =
		WT	0.570246	0.62283	0.857964	0.605427	1.54241	0.953691	1.44917	0.995816	1.40244				9
		T486C	0.405307	0.569112	0.324988	1.48966	0.348413	0.77281	0.358517	0.68457	0.403841	0.676894			10
		F487C	0.821837	0.960162	1.3331	1.02437									4
		F488C	0.600066	1.65773	1.11195	0.737928									4
		S489C	0.191716	0.678971	0.18756	0.983306	0.121397	0.563841	0.413474	0.311538					8
		V490C	0.984928	1.57343	2.22241	1.49442									4
		F491C	5.11103	4.01294	3.47646	4.0887	3.56051								5
		A492C	1.40357	1.63087	1.31421	2.18495	1.48345								5
		I493C	2.01388	2.70264	1.35504	1.83781	1.64679								5
		F494C	1.16952	0.936831	1.16247	0.772022	0.621066								5
		F495C	9.98668	5.14109	5.67273	9.05528	6.84974								5
		P496C	9.46061	9.27723	9.62323	6.80356	5.06482								5
		A497C	8.08074	9.88581	3.48217	3.22998	4.85575								5
		A498C	2.96395	4.27062	2.51001	0.97939	1.13034								5
		T499C	9.36417	13.9919	5.47937	10.0455	3.55724								5
		G500C	2.2459	2.41203	1.40106	2.29978	0.81499								5
		I501C	1.42007	2.46553	1.67671	3.01379									4
		L502C	5.18306	3.51209	3.01378	2.79364	2.31575								5
		A503C	2.012	1.1002	1.53287	2.15451									4
		G504C	0.436378	2.33115	0.504908	2.20185	1.93184	1.19098	0.863331	1.63678	0.426592	1.32227			10
		A505C	0.525082	0.408519	0.198622	0.982977	1.0287	0.976055	0.934466	1.2188	0.686408	1.23565			10
		N506C	0.300002	0.6554	0.573265	1.5503	1.22132	1.8784	1.88838	1.22385	1.88682				9
		I507C	0.359414	0.69352	0.394186	1.3312	0.963428	2.25456	1.59314	1.938	2.99051				9
KM(Rb+)		# of experiment	1	2	3	4	5	6	7	8	9	10	11	12	13	14	15	16	17	18	19	20	21	22	23	24	25			N =
		WT	0.562594	0.879908	0.473701	1.04698	1.01008	0.785202	0.61932	0.965615	0.955889	1.66144	1.04962	0.894752	1.36784	0.813756	1.15241	1.89838	0.510194	0.57975	1.26645	1.29348	1.07406	1.29114	0.930976	1.14298	0.773493			25
		T486C	0.495745	0.450742	0.787916																									3
		F487C	0.689087	0.577498	0.911007																									3
		F488C	0.390013	0.917422	0.735812																									3
		S489C	0.503697	0.45184	0.960299	0.751633																								4
		V490C	0.384065	0.549272	0.774123	0.849979																								4
		F491C	2.98461	2.53722	2.56474	2.61497	2.28772	2.43314	3.38894	3.1722	3.81397	3.00439																		10
		A492C	2.3172	3.11467	1.85973	1.71713	1.11416	1.69336	2.7337	2.07159	2.52562	1.85998																		10
		I493C	5.86261	2.86979	0.933776	4.29027	0.986689	2.07165	2.71336	2.43539	3.68113	1.68308	2.57326	1.67455	1.71864															13
		F494C	2.2323	4.04433	0.686512	1.03283	1.44387	1.55172	1.68895	2.76438	0.572805	0.767932	0.666141																	11
		F495C	11.8301	8.08273	6.38637	5.67217	9.96782	2.86311	4.39951	5.69607	7.26985	15.6687	7.51095																	11
		P496C	3.06154	1.95388	2.31588	3.77877	2.94104	2.69008	4.1941	5.10353	2.62958	2.30899	1.91099																	11
		A497C	2.13025	1.92171	2.01101	4.35581	6.9683	3.38651	8.25596	2.6695	1.52027	1.2023																		10
		A498C	0.477721	0.998463	0.668982	1.28611	0.476983	1.50268	1.58575	1.08331	1.21619	1.07744	0.46182	0.426831																12
		T499C	2.19485	1.58555	1.20902	3.63701	2.91841	5.44556	2.645	3.10022	1.50012	1.34004																		10
		G500C	0.814767	1.5928	1.88065	2.66805	2.95731	1.89718	2.35022	2.6051	0.900125	0.828141																		10
		I501C	0.658953	1.33329	1.27068	0.631023																								4
		L502C	1.22613	0.981695	2.16766	1.24611	0.901557	4.92258	0.59167	0.51056																				8
		A503C	0.72272	1.07017	1.08087	1.5434																								4
		G504C	0.697747	0.896436	0.650106	0.530905	0.595913																							5
		A505C	0.658983	0.783171	0.818826	0.514505																								4
		N506C	0.904831	0.749164	0.376625																									3
		I507C	0.65518	0.47199	0.573822	0.77301																								4
KM(Cl-)		# of experiment	1	2	3	4	5	6	7			N =
		WT	1.12054	1.22532	1.25006	0.811134	0.836411	0.826373	0.930167			7
		T486C	1.03694	0.880382	1.06387	1.09565						4
		F487C	1.52017	1.3539	1.47101	1.09151						4
		F488C	1.19275	1.34022	1.16043	1.01102						4
		S489C	0.824567	0.904347	0.897184	0.883611						4
		V490C	1.23226	1.31974	1.31569	0.967352						4
		F491C	2.35654	2.70655	2.35453	2.37766						4
		A492C	2.45405	1.94727	1.18565	2.18596						4
		I493C	1.55701	1.3066	2.55973							3
		F494C	1.22482	1.13536	1.38847	1.12862						4
		F495C	4.91135	8.40051	9.00239	8.54922						4
		P496C	3.4641	4.07265	6.36035							3
		A497C	6.7202	5.44229	7.5262	8.811						4
		A498C	1.11319	0.962152	1.40615	1.30605	1.15751					5
		T499C	4.71383	3.81996	3.19326	3.86842						4
		G500C	1.53799	1.37859	0.993159							3
		I501C	1.29105	1.45722	1.78917	0.913219						4
		L502C	1.5804	0.896426	1.17667	0.905128						4
		A503C	1.31331	1.40445	1.45834	1.13242						4
		G504C	1.11979	0.822918	1.11207	1.14061						4
		A505C	1.14728	0.896468	1.24985	1.10882						4
		N506C	1.56851	1.13076	1.55139	0.973481						4
		I507C	1.20289	1.27476	1.49249	1.27754						4
source data for Figure 6g
		# of experiment	1	2	3	4		N =
		WT	0.883421	1.33439	1.09875	0.683439		4
		WT+DTT	1.65195	1.52821	1.48875	1.29377		4
		W732C	0.228157	0.453918	0.176009	0.136381		4
		W732C+DTT	1.04215	1.38295	0.979883	1.00222		4
source data for Supplementary Figure 10c
		# of experiment	1	2	3	4		N =
		NKCC1	9.51877	6.9422	2.3452	6.43127		4
		D510N	20.4846	6.3215	8.54948			3
		D510Q	204.607	109.201	183.078			3
		K624C	98.8133	74.8595	174.441			3
		E670A	6.41683	6.82974	4.33294			3
		E670C	1.50913	1.98229	2.0372			3
source data for Fig. 2f and Supplementary Figure 9b
Instrument brand	Perkin Elmer
type	EnVision 2104 Multilabel Reader
Plate type	96 well plate
Details	Excitation: 490; Emission: 525
	Height of the plate: 14.35mm
	Height of measurement: 6.5mm
	number of flashes: 50
	shake duration: 2s
	shake speed: 1000rpm
	shake mode: linear
Dataset 1	Supplementary Fig.9
	Average rate of Fluroscence intensity change within 10s after Tl+ addition ∆FI/second
	category of experiment	1	2	3	4	5		N=
	control	6.15	2.46	3.17	0.17	4.23		5
	control+DIOA	8.15	4.52	4.72	2.34	3.34		5
	WT	23.66	11.92	22.12	7.62	10.01		5
	WT+DIOA	5.66	5.18	11.8	2.41	4.47		5
	Unpaired t test between control and control_DIOA
	P value	0.3515
	P value summary	ns
	Significantly different (P < 0.05)?	No
	One- or two-tailed P value?	Two-tailed
	t, df	t=0.9893, df=8
	Unpaired t test between WT and WT_DIOA
	P value	0.0358
	P value summary	*
	Significantly different (P < 0.05)?	Yes
	One- or two-tailed P value?	Two-tailed
	t, df	t=2.520, df=8
Dataset 2	Fig.2f
	Average rate of Fluroscence intensity change within 10s after Tl+ addition ∆FI/second
	category of experiment	1	2	3	4	5	6	7	8	9	10	11	12	13	14	15	16	17		N=
	control	8.75	10.75	4.89	1.64	21.39	14.44	4.22	0.62	9.01	9.75	5.01	5	4.01	9.98	1.82	17.63	24.07		17
	WT	79.35	39.08	5.65	14.81	70.68	67.47	27.14	53.71	17.61	33.95	11.33	21.35	123.7	20.21					14
	N-deletion	135.1	73.6	107.4	80.3	34	104.1	23.1	91.6	26	64.6	97.5	55.5							12
	ANOVA summary between control, WT, and N-deltion
	F	21.1
	P value	<0.0001
	P value summary	****
	Significant diff. among means (P < 0.05)?	Yes
	R square	0.5134
	Unpaired t test between WT and N-deletion
	P value	0.0235
	P value summary	*
	Significantly different (P < 0.05)?	Yes
	One- or two-tailed P value?	Two-tailed
	t, df	t=2.419, df=24
	Unpaired t test control and WT
	P value	0.0004
	P value summary	***
	Significantly different (P < 0.05)?	Yes
	One- or two-tailed P value?	Two-tailed
	t, df	t=3.973, df=29
